# Supplementary material for: Molecular Characterization of Ticks and Tick-Borne Pathogens in Cattle from Khartoum State and East Darfur State, Sudan
Source: Pathogens. 2021 May 10;10(5):580. doi: 10.3390/pathogens10050580 (PMC8151415; doi:10.3390/pathogens10050580)
Supplement: Supplementary file 1 [file pathogens-10-00580-s001.zip]

Archive with 1 entries (1 files):
- pathogens-1183431-supplementary.pdf
